# Supplementary material for: Co-occurrence patterns of malnutrition indicators among children in sub-Saharan Africa
Source: Commun Med (Lond). 2026 Apr 9;6:195. doi: 10.1038/s43856-026-01426-8 (PMC13066028; doi:10.1038/s43856-026-01426-8)
Supplement: Supplementary file 6 — Supplementary Data 3 [file 43856_2026_1426_MOESM6_ESM.zip]

Archive with 1 entries (1 files):
- d_fig_4-5.rds
